# Supplementary material for: Structural basis for the promiscuous PAM recognition by Corynebacterium diphtheriae Cas9
Source: Nat Commun. 2019 Apr 29;10:1968. doi: 10.1038/s41467-019-09741-6 (PMC6488586; doi:10.1038/s41467-019-09741-6)
Supplement: Supplementary file 4 — Source Data [file 41467_2019_9741_MOESM4_ESM.xlsx]

## Sheet: Sup. 1a
	Supplementary Figure 1a

## Sheet: Sup. 3a
	Supplementary Figure 3a
